# Supplementary material for: Phylogeography and Coevolution of Bamboo Mosaic Virus and Its Associated Satellite RNA
Source: Front Microbiol. 2017 May 23;8:886. doi: 10.3389/fmicb.2017.00886 (PMC5440514; doi:10.3389/fmicb.2017.00886)
Supplement: Supplementary file 1 [file Data_Sheet_1.XLSX]

## Sheet: BaMV
Sequence Name	Geographic origin	General region	Bamboo species	Time of collection	GenBank #
BB1CP	Kaohsiung, Taiwan	Southern	Bambusa utilis	1999-10-07	LC222471
BB2CP	Kaohsiung, Taiwan	Southern	Bambusa pachinensis	1999-10-07	LC222472
BB3CP	Kaohsiung, Taiwan	Southern	Bambusa oldhamii	1999-10-07	LC222473
BB4CP	Kaohsiung, Taiwan	Southern	Dendrocalamus strictus	1999-10-07	LC222474
BB5CP	Kaohsiung, Taiwan	Southern	Dendrocalamus giganteus	1999-10-07	LC222475
BB12CP1	Taipei, Taiwan	Northern	Bambusa vulgaris	1999-02-23	LC222476
BB13CP1	Taipei, Taiwan	Northern	Bambusa ventricosa	1999-02-23	LC222477
BB14CP1	Taipei, Taiwan	Northern	Bambusa dolichoclada	1999-02-23	LC222478
BB26CP1	Yilan, Taiwan	Northeastern	Bambusa pachinensis	1999-10-25	LC222479
BB28CP3	Yilan, Taiwan	Northeastern	Bambusa edulis	1999-10-26	LC222480
BB29CP	Chiayi, Taiwan	Central	Bambusa sp.	2000-07-08	LC222481
BB30CP	Chiayi, Taiwan	Central	Bambusa pachinensis	2000-07-08	LC222482
BB31CP	Chiayi, Taiwan	Central	Bambusa dolichoclada	2000-07-08	LC222483
BB32CP	Chiayi, Taiwan	Central	Dendrocalamus strictus	2000-07-08	LC222484
BB33CP	Chiayi, Taiwan	Central	Bambusa vulgaris	2000-07-08	LC222485
BB34CP	Chiayi, Taiwan	Central	Bambusa pachinensis	2000-07-08	LC222486
BB35CP	Chiayi, Taiwan	Central	Dendrocalamus latiflorus	2000-07-08	LC222487
BB36CP	Chiayi, Taiwan	Central	Bambusa sp.	2000-07-08	LC222488
BB37CP	Chiayi, Taiwan	Central	Bambusa sp.	2000-07-08	LC222489
BB42CP	Nantou, Taiwan	Central	Dendrocalamus strictus	2000-09-16	LC222490
BB47CP1	Nantou, Taiwan	Central	Pseudosasa japonica	2000-09-16	LC222491
BB48CP1	Nantou, Taiwan	Central	Dendrocalamus latiflorus	2000-09-16	LC222492
BLCP	Taipei, Taiwan	Northern	Bambusa vulgaris	1994-06-23	LC222493
BOCP	Taipei, Taiwan	Northern	Bambusa oldhamii	1994-06-23	LC222494
BO11CP2	Kaohsiung, Taiwan	Southern	Bambusa oldhamii	1999-02-15	LC222495
BO13CP1	Nantou, Taiwan	Central	Bambusa oldhamii	1999-02-21	LC222496
BO14CP1	Chuanghua, Taiwan	Central	Bambusa oldhamii	1999-02-21	LC222497
BO15CP1	Tainan, Taiwan	Southern	Bambusa oldhamii	1999-03-07	LC222498
BO17CP1	Tainan, Taiwan	Southern	Bambusa oldhamii	1999-03-29	LC222499
BO18CP2	Tainan, Taiwan	Southern	Bambusa oldhamii	1999-03-29	LC222500
BO19CP1	Miaoli, Taiwan	Northern	Bambusa oldhamii	1999-04-03	LC222502
BO20-3CP /aka. BO203CP	Taipei, Taiwan	Northern	Bambusa oldhamii	1999-04-20	LC222501
BO22CP2	Taichung, Taiwan	Central	Bambusa oldhamii	1999-05-16	LC222503
BO23CP1	Hsingchu, Taiwan	Northern	Bambusa oldhamii	1999-05-16	LC222504
BO26CP	Kaohsiung, Taiwan	Southern	Bambusa oldhamii	1999-06-20	LC222505
BO29CP	Taipei, Taiwan	Northern	Bambusa oldhamii	1999-07-26	LC222506
BO30CP	Taipei, Taiwan	Northern	Bambusa oldhamii	1999-07-26	LC222507
BO31CP	Taipei, Taiwan	Northern	Bambusa oldhamii	1999-07-26	LC222508
BO32CP1	Yilan, Taiwan	Northeastern	Bambusa oldhamii	1999-10-25	LC222509
BO33CP1	Hualien, Taiwan	Eastern	Bambusa oldhamii	1999-10-26	LC222510
BO34CP	Taipei, Taiwan	Northern	Bambusa oldhamii	2000-07-30	LC222511
BV11CP1	Chuanghua, Taiwan	Central	Bambusa vulgaris	1999-02-17	LC222512
BV17CP1	Taipei, Taiwan	Northern	Bambusa vulgaris	1999-01-19	LC222513
DL11CP1	Pingtung, Taiwan	Southern	Dendrocalamus latiflorus	1999-02-16	LC222514
DL12CP1	Miaoli, Taiwan	Northern	Dendrocalamus latiflorus	1999-02-18	LC222515
DL15-1CP	Taichung, Taiwan	Central	Dendrocalamus latiflorus	1999-05-16	LC222516
DL22CP	Hualien, Taiwan	Eastern	Dendrocalamus latiflorus	1999-10-26	LC222517
DL23CP1	Hualien, Taiwan	Eastern	Dendrocalamus latiflorus	1999-10-26	LC222518
DL24CP	Taipei, Taiwan	Northern	Dendrocalamus latiflorus	2000-07-30	LC222519
DL25CP	Chiayi, Taiwan	Central	Dendrocalamus latiflorus	2000-03-08	LC222520
S1CP1	Taipei, Taiwan	Northern	Bambusa vulgaris	1994-06-23	LC222521
S2CP2	Taipei, Taiwan	Northern	Bambusa vulgaris	1994-06-23	LC222522
S5CP1	Taipei, Taiwan	Northern	Bambusa vulgaris	1994-06-23	LC222523
BaMV-AJJ1	China（Chengdu Wangjiang Park ）	Central	Phyllostachys parvifolia	2014-05-01	KP256029
BaMV-CGZ1	China（Chengdu Wangjiang Park ）	Central	Pseudosasa amabilis	2014-05-01	KP256031
BaMV-DFDZ3	China（Chengdu Wangjiang Park ）	Central	Bambusa vulgaris f. waminii	2014-05-01	KP256037
BaMV-DSQ1	China（Chengdu Wangjiang Park ）	Central	Dendrocalamopsis beecheyana	2014-05-01	KP256032
BaMV-DSZ1	China（Chengdu Wangjiang Park ）	Central	Brachystachyum densiflorum	2014-05-01	KP256033
BaMV-DYF1	China（Chengdu Wangjiang Park ）	Central	Bambusa multiplex f. fernleaf	2014-05-01	KP256034
BaMV-DYZ1	China（Chengdu Wangjiang Park ）	Central	Bambusa eutuldoides	2014-05-01	KP233222
BaMV-DZ1	China（Chengdu Wangjiang Park ）	Central	Lingnania cerosissima	2014-05-01	KP256035
BaMV-FDZ1	China（Chengdu Wangjiang Park ）	Central	Lingnania chungii	2014-05-01	KP256036
BaMV-GJZ1	China（Chengdu Wangjiang Park ）	Central	Phyllostachys prominens	2014-05-01	KP256028
BaMV-GYT1	China（Chengdu Wangjiang Park ）	Central	Sinobambusa tootsik	2014-05-01	KP256039
BaMV-HZ1	China（Chengdu Wangjiang Park ）	Central	Bambusa albo-lineata	2014-05-01	KP256026
BaMV-JLZ1	China（Chengdu Wangjiang Park ）	Central	Dendrocalamus sinicus	2014-05-01	KP256030
BaMV-JXY1	China（Chengdu Wangjiang Park ）	Central	Phyllostachys aureosulcata f. spectabilis	2014-05-01	KP256027
BaMV-MHS1	China（Chengdu Wangjiang Park ）	Central	Phyllostachys aurita	2014-05-01	KP256038
BaMV-PMH1	China（Chengdu Wangjiang Park ）	Central	Bambusa contracta	2014-05-01	KP256025
BaMV-FODZ1	China(Fuzhou National Forest Park)	Southern 2	Bambusa ventricosa	2014-05-02	KP256041
BaMV-HCZ1	China(Fuzhou National Forest Park)	Southern 2	Neosinocalamus affinis	2014-05-02	KP256042
BaMV-HMZ1	China(Fuzhou National Forest Park)	Southern 2	Bambusa longispiculata	2014-05-02	KP256040
BaMV-HQZ1	China(Fuzhou National Forest Park)	Southern 2	Dendrocalamus tsiangii	2014-05-02	KP256043
BaMV-HXS1	China(Fuzhou National Forest Park)	Southern 2	Bambusa multiplex f. alphonsekarri	2014-05-02	KP256044
BaMV-JZ1	China(Fuzhou National Forest Park)	Southern 2	Bambusa remotiflora	2014-05-02	KP256045
BaMV-LDZ1	China(Fuzhou National Forest Park)	Southern 2	Dendrocalamus rongchengensis	2014-05-02	KP256046
BaMV-LSX1	China(Fuzhou National Forest Park)	Southern 2	Bambusa multiplex	2014-05-02	KP256048
BaMV-LVZ1	China(Fuzhou National Forest Park)	Southern 2	Dendrocalamopsis oldhami	2014-05-02	KP256049
BaMV-LZ1	China(Fuzhou National Forest Park)	Southern 2	Dendrocalamus giganteus	2014-05-02	KP256047
BaMV-MaaZ1	China(Fuzhou National Forest Park)	Southern 2	Bambusa boniopsis	2014-05-02	KP256053
BaMV-MAZ1	China(Fuzhou National Forest Park)	Southern 2	Dendrocalamus latiflorus	2014-05-02	KP256050
BaMV-MAZ2	China(Fuzhou National Forest Park)	Southern 2	Dendrocalamus latiflorus	2014-05-02	KP256051
BaMV-MAZ3	China(Fuzhou National Forest Park)	Southern 2	Dendrocalamus latiflorus	2014-05-02	KP256052
BaMV-CHZ1	China(Fujian Agriculture and Forestry University)	Southern 1	Bambusa pervariabilis	2014-05-10	KP256066
BaMV-MJZ1	China(Fujian Agriculture and Forestry University)	Southern 1	Lingnania fujianensis	2014-05-10	KP256054
BaMV-MSZ1	China(Fujian Agriculture and Forestry University)	Southern 1	Gigantochloa levis	2014-05-10	KP256056
BaMV-MuZ1	China(Fujian Agriculture and Forestry University)	Southern 1	Dendrocalamus strictus	2014-05-10	KP256057
BaMV-MZ1	China(Fujian Agriculture and Forestry University)	Southern 1	Dendrocalamopsis bicicatricata	2014-05-10	KP256058
BaMV-NEZ1	China(Fujian Agriculture and Forestry University)	Southern 1	Bambusa promines	2014-05-10	KP256059
BaMV-NIZ1	China(Fujian Agriculture and Forestry University)	Southern 1	Bambusa gibba	2014-05-10	KP256060
BaMV-NIZ2	China(Fujian Agriculture and Forestry University)	Southern 1	Bambusa gibba	2014-05-10	KP256061
BaMV-NJZ1	China(Fujian Agriculture and Forestry University)	Southern 1	Bambusa cornigera	2014-05-10	KP256062
BaMV-QPZ1	China(Fujian Agriculture and Forestry University)	Southern 1	Bambusa textilis	2014-05-10	KP256055
BaMV-SHZ1	China(Fujian Agriculture and Forestry University)	Southern 1	Pseudosasa japonica	2014-05-10	KP256064
BaMV-TZZ1	China(Fujian Agriculture and Forestry University)	Southern 1	Bambusa lenta	2014-05-10	KP256063
BaMV-XLZ1	China(Fujian Agriculture and Forestry University)	Southern 1	Bambusa flexuosa	2014-05-10	KP256065
BaMV-YHB1	China(Fujian Agriculture and Forestry University)	Southern 1	Phyllostachys yunhensis	2014-05-10	KP256067
BaMV-YOZ1	China(Fujian Agriculture and Forestry University)	Southern 1	Bambusa surrecta	2014-05-10	KP256068
BaMV-YPZ1	China(Fujian Agriculture and Forestry University)	Southern 1	Semiarundinaria fastuosa	2014-05-10	KP256069
BaMV-YSZ1	China(Fujian Agriculture and Forestry University)	Southern 1	Bambusa multiplex f. silverstripe	2014-05-10	KP256070
BaMV-ZZ1	China(Fujian Agriculture and Forestry University)	Southern 1	Phyllostachys nigra	2014-05-10	KP256071

## Sheet: satBaMV
Sequence Name	Geographic origin	General region	Bamboo species	Time of collection	GenBank #
6	Chung Hsing Lake of National Chung Hsing University at Taichung, Taiwan	Central	B. oldhamii Munro	2006	LC223145
14	Chung Hsing Lake of National Chung Hsing University at Taichung, Taiwan	Central	B. oldhamii Munro	2006	LC223151
84	Chung Hsing Lake of National Chung Hsing University at Taichung, Taiwan	Central	B. oldhamii Munro	2006	LC223183
93	Chung Hsing Lake of National Chung Hsing University at Taichung, Taiwan	Central	B. oldhamii Munro	2006	LC223188
104	Chung Hsing Lake of National Chung Hsing University at Taichung, Taiwan	Central	B. oldhamii Munro	2006	LC223194
1994	?		B. oldhamii	reported in 1994	NC_003497
a_21	Botanical Garden, Taipei, Taiwan	Nothern	B. vulgaris Schrad. ex J. C. Wendl.	2006	LC223299
a_56	Botanical Garden, Taipei, Taiwan	Nothern	B. vulgaris Schrad. ex J. C. Wendl.	2006	LC223321
a_72	Botanical Garden, Taipei, Taiwan	Nothern	B. vulgaris Schrad. ex J. C. Wendl.	2006	LC223333
a_99	Botanical Garden, Taipei, Taiwan	Nothern	B. vulgaris Schrad. ex J. C. Wendl.	2006	LC223352
a_106	Botanical Garden, Taipei, Taiwan	Nothern	B. vulgaris Schrad. ex J. C. Wendl.	2006	LC223359
BB18	Taoyuan, Taiwan	Nothern	D. giganteus	1999-08-19	AY205216
BB21	Taoyuan, Taiwan	Nothern	G. levis	1999-05-18	AY205199
BB23	Taoyuan, Taiwan	Nothern	B. pachinensis	1999-08-19	AY205217
BB25	Pingtung, Taiwan	Southern	B. vulgaris	1999-08-19	AY205218
BB28	Pingtung, Taiwan	Southern	B. edulis	1999-10-26	AY205219
BO20	Taoyuan, Taiwan	Nothern	B. oldhamii	1999-04-20	AY205220
BO23	Miaoli, Taiwan	Nothern	B. oldhamii	1999-05-16	AY205221
BSF4	Taipei, Taiwan	Nothern	B. vulgaris	reported in 1997	AY205227
BSL1	Chiayi, Taiwan	Central	D. latiflorus	reported in 1997	AY205231
BSL2	Kaohsiung, Taiwan	Southern	B. beecheyana	reported in 1997	AY205230
BSL3	Chiayi, Taiwan	Central	B. dolichoclada cv.	reported in 1997	AY205209
BSL4	Chiayi, Taiwan	Central	P. usawai	reported in 1997	AY205228
BSL6	Taipei, Taiwan	Nothern	D. latiflorus	reported in 1997	AY205210
BV17	Taoyuan, Taiwan	Nothern	B. vulgaris	1999-01-19	AY205222
DL11	South Taiwan	Southern	D. latiflorus	1999-02-16	AY205211
DL12	Taichung, Taiwan	Central	D. latiflorus	1999-02-18	AY205212
DL15	Changhua, Taiwan	Central	D. latiflorus	1999-05-16	AY205213
DL16	Chiayi, Taiwan	Central	D. latiflorus	1999-06-12	AY205214
DL19	Tainan, Taiwan	Southern	D. latiflorus	1999-06-20	AY205224
DL20	Kaohsiung, Taiwan	Southern	D. latiflorus	1999-06-20	AY205225
DL21	Yilan, Taiwan	Northeastern	D. latiflorus	1999-10-25	AY205226
DL23	Hualien, Taiwan	Eastern	D. latiflorus	1999-10-26	AY205215
DL6V-1	Taoyuan, Taiwan	Nothern	D. latiflorus	1997-07-06	AY205200
DLI-1	Taoyuan, Taiwan	Nothern	D. latiflorus	1998-08-15	AY205159
DLII-1	Taoyuan, Taiwan	Nothern	D. latiflorus	1998-08-15	AY205169
DLIII-1	Taoyuan, Taiwan	Nothern	D. latiflorus	1998-08-15	AY205178
DLIV-1	Taoyuan, Taiwan	Nothern	D. latiflorus	1998-08-15	AY205187
I_36	Delhi, India		B. vulgaris Schrad. ex J. C. Wendl.	2009	LC223476
I_61	Delhi, India		B. vulgaris Schrad. ex J. C. Wendl.	2009	LC223496
I_103	Delhi, India		B. vulgaris Schrad. ex J. C. Wendl.	2009	LC223532
I_104	Delhi, India		B. vulgaris Schrad. ex J. C. Wendl.	2009	LC223533
I_110	Delhi, India		B. vulgaris Schrad. ex J. C. Wendl.	2009	LC223538
L_28	Botanical Garden, Taipei, Taiwan	Nothern	D. latiflorus Munro	2006	LC223367
L_32	Botanical Garden, Taipei, Taiwan	Nothern	D. latiflorus Munro	2006	LC223369
L_40	Botanical Garden, Taipei, Taiwan	Nothern	D. latiflorus Munro	2006	LC223375
L_91	Botanical Garden, Taipei, Taiwan	Nothern	D. latiflorus Munro	2006	LC223396
L_102	Botanical Garden, Taipei, Taiwan	Nothern	D. latiflorus Munro	2006	LC223400
M26	Pingtung, Taiwan	Southern	D. latiflorus Munro cv. Mei-nung W. C. Lin	2006	LC223414
M46	Pingtung, Taiwan	Southern	D. latiflorus Munro cv. Mei-nung W. C. Lin	2006	LC223421
M62	Pingtung, Taiwan	Southern	D. latiflorus Munro cv. Mei-nung W. C. Lin	2006	LC223427
M106	Pingtung, Taiwan	Southern	D. latiflorus Munro cv. Mei-nung W. C. Lin	2006	LC223439
M108	Pingtung, Taiwan	Southern	D. latiflorus Munro cv. Mei-nung W. C. Lin	2006	LC223440
n_32	Hainan Island, China		B. ventricosa McClure	2007	LC223221
n_49	Hainan Island, China		B. ventricosa McClure	2007	LC223232
n_62	Hainan Island, China		B. ventricosa McClure	2007	LC223245
n_108	Hainan Island, China		B. ventricosa McClure	2007	LC223274
n_115	Hainan Island, China		B. ventricosa McClure	2007	LC223278
S_13	Academia Sinica, Taipei, Taiwan	Nothern	N. benthamiana (derived from pBSF4)	2006	LC223016
satBaMV-CGZ1	China (Chengdu Wangjiang Park）	Central	Pseudosasa amabilis	2014-05-01	KP256115
satBaMV-DFDZ3	China (Chengdu Wangjiang Park）	Central	Bambusa vulgaris f. waminii	2014-05-01	KP256121
satBaMV-DSQ1	China (Chengdu Wangjiang Park）	Central	Dendrocalamopsis beecheyana	2014-05-01	KP256116
satBaMV-DSZ1	China (Chengdu Wangjiang Park）	Central	Brachystachyum densiflorum	2014-05-01	KP256117
satBaMV-DYF1	China (Chengdu Wangjiang Park）	Central	Bambusa multiplex f. fernleaf	2014-05-01	KP256118
satBaMV-DYZ1	China (Chengdu Wangjiang Park）	Central	Bambusa eutuldoides	2014-05-01	KP233223
satBaMV-DZ1	China (Chengdu Wangjiang Park）	Central	Lingnania cerosissima	2014-05-01	KP256119
satBaMV-FDZ1	China (Chengdu Wangjiang Park）	Central	Lingnania chungii	2014-05-01	KP256120
satBaMV-GJZ1	China (Chengdu Wangjiang Park）	Central	Phyllostachys prominens	2014-05-01	KP256113
satBaMV-GYT1	China (Chengdu Wangjiang Park）	Central	Sinobambusa tootsik	2014-05-01	KP256123
satBaMV-HZ1	China (Chengdu Wangjiang Park）	Central	Bambusa albo-lineata	2014-05-01	KP256111
satBaMV-JLZ1	China (Chengdu Wangjiang Park）	Central	Dendrocalamus sinicus	2014-05-01	KP256114
satBaMV-JXY1	China (Chengdu Wangjiang Park）	Central	Phyllostachys aureosulcata f. spectabilis	2014-05-01	KP256112
satBaMV-MHS1	China (Chengdu Wangjiang Park）	Central	Phyllostachys aurita	2014-05-01	KP256122
satBaMV-PMH1	China (Chengdu Wangjiang Park）	Central	Bambusa contracta	2014-05-01	KP256110
satBaMV-CHZ1	China (Fujian Agriculture and Forestry University)	Southern 1	Bambusa pervariabilis	2014-05-10	KP256142
satBaMV-MJZ1	China (Fujian Agriculture and Forestry University)	Southern 1	Lingnania fujianensis	2014-05-10	KP256133
satBaMV-MSZ1	China (Fujian Agriculture and Forestry University)	Southern 1	Gigantochloa levis	2014-05-10	KP256135
satBaMV-MuZ1	China (Fujian Agriculture and Forestry University)	Southern 1	Dendrocalamus strictus	2014-05-10	KP256136
satBaMV-MZ1	China (Fujian Agriculture and Forestry University)	Southern 1	Dendrocalamopsis bicicatricata	2014-05-10	KP256137
satBaMV-NIZ1	China (Fujian Agriculture and Forestry University)	Southern 1	Bambusa gibba	2014-05-10	KP256138
satBaMV-NIZ2	China (Fujian Agriculture and Forestry University)	Southern 1	Bambusa gibba	2014-05-10	KP256139
satBaMV-QPZ1	China (Fujian Agriculture and Forestry University)	Southern 1	Bambusa textilis	2014-05-10	KP256134
satBaMV-SHZ1	China (Fujian Agriculture and Forestry University)	Southern 1	Pseudosasa japonica	2014-05-10	KP256140
satBaMV-XLZ1	China (Fujian Agriculture and Forestry University)	Southern 1	Bambusa flexuosa	2014-05-10	KP256141
satBaMV-YHB1	China (Fujian Agriculture and Forestry University)	Southern 1	Phyllostachys yunhensis	2014-05-10	KP256143
satBaMV-YOZ1	China (Fujian Agriculture and Forestry University)	Southern 1	Bambusa surrecta	2014-05-10	KP256144
satBaMV-YPZ1	China (Fujian Agriculture and Forestry University)	Southern 1	Semiarundinaria fastuosa	2014-05-10	KP256145
satBaMV-YSZ1	China (Fujian Agriculture and Forestry University)	Southern 1	Bambusa multiplex f. silverstripe	2014-05-10	KP256146
satBaMV-FODZ1	China (Fuzhou National Forest Park)	Southern 2	Bambusa ventricosa	2014-05-02	KP256124
satBaMV-HCZ1	China (Fuzhou National Forest Park)	Southern 2	Neosinocalamus affinis	2014-05-02	KP256125
satBaMV-HQZ1	China (Fuzhou National Forest Park)	Southern 2	Dendrocalamus tsiangii	2014-05-02	KP256126
satBaMV-LSX1	China (Fuzhou National Forest Park)	Southern 2	Bambusa multiplex	2014-05-02	KP256128
satBaMV-LZ1	China (Fuzhou National Forest Park)	Southern 2	Dendrocalamus giganteus	2014-05-02	KP256127
satBaMV-MaaZ1	China (Fuzhou National Forest Park)	Southern 2	Bambusa boniopsis	2014-05-02	KP256132
satBaMV-MAZ1	China (Fuzhou National Forest Park)	Southern 2	Dendrocalamus latiflorus	2014-05-02	KP256129
satBaMV-MAZ2	China (Fuzhou National Forest Park)	Southern 2	Dendrocalamus latiflorus	2014-05-02	KP256130
satBaMV-MAZ3	China (Fuzhou National Forest Park)	Southern 2	Dendrocalamus latiflorus	2014-05-02	KP256131
USA1	San Diego Zoo, San Diego, CA.	US	B. beecheyena	reported in 1997	AY205229
